# Supplementary material for: Analysis of microRNA expression in CD133 positive cancer stem‑like cells of human osteosarcoma cell line MG-63
Source: PeerJ. 2021 Sep 3;9:e12115. doi: 10.7717/peerj.12115 (PMC8420872; doi:10.7717/peerj.12115)
Supplement: Supplemental Information 1 [file peerj-09-12115-s001.xlsx]

## Sheet: hsa-miR-487b-3p
MG63 CD133(-) cells	MG63 CD133(+) cells
1.02161	0.356846
1.05152	0.326564
0.95846	0.34182
0.964849	0.44514

## Sheet: hsa-miR-493-5p
MG63 CD133(-) cells	MG63 CD133(+) cells
1.02161	0.656846
1.01152	0.526564
0.99846	0.54182
1.16485	0.64514

## Sheet: hsa-miR-431-5p
MG63 CD133(-) cells	MG63 CD133(+ cells
1.02161	0.656846
1	0.49
0.99846	0.54182
1.12	0.63

## Sheet: hsa-miR-3656
MG63 CD133(-) cells	MG63 CD133(+ cells
1.02161	8.65685
1.01152	7.52656
0.99846	6.54182
1.16485	7.64514

## Sheet: hsa-miR-4485-3p
MG63 CD133(-) cells	MG63 CD133(+ cells
1.02161	5.65685
1	6.52656
1.09985	6.54182
1.16485	5.64514

## Sheet: hsa-miR-4284
MG63 CD133(-) cells	MG63 CD133(+ cells
1.02161	4.65685
1.01152	4.52656
1.09985	5.54182
1.16485	6.64514

## Sheet: MG-63 Sphere formation assay
MG-63 Sphere formation assay
CD133(+)+NC	CD133(+)+miR-4284 INH	CD133(-)+NC
96	52	45
85	42	39
102	49	36

## Sheet: Saos-2 Sphere formation assay
Saos-2 Sphere formation assay
CD133(+)+NC	CD133(+)+miR-4284 INH	CD133(-)+NC
42	20	14
50	22	18
43	28	12

## Sheet: MG-63 Invasion assay
MG-63 Invasion assay
CD133(+)+NC	CD133(+)+miR-4284 INH	CD133(-)+NC
123	85	60
135	80	62
140	77	72

## Sheet: Saos-2 Invasion assay
Saos-2 Invasion assay
CD133(+)+NC	CD133(+)+miR-4284 INH	CD133(-)+NC
201	102	86
224	94	90
210	120	76
